# Supplementary material for: The Impact of Various Poly(vinylpyrrolidone) Polymers on the Crystallization Process of Metronidazole
Source: Pharmaceutics. 2024 Jan 19;16(1):136. doi: 10.3390/pharmaceutics16010136 (PMC10820696; doi:10.3390/pharmaceutics16010136)
Supplement: Supplementary file 1 [file pharmaceutics-16-00136-s001.zip]

Archive with 1 entries (1 files):
- pharmaceutics-2826484-supplementary.pdf
